# Supplementary material for: ECOLE: Learning to call copy number variants on whole exome sequencing data
Source: Nat Commun. 2024 Jan 2;15:132. doi: 10.1038/s41467-023-44116-y (PMC10762021; doi:10.1038/s41467-023-44116-y)
Supplement: Supplementary file 4 — Supplementary Dataset 1 [file 41467_2023_44116_MOESM4_ESM.xlsx]

## Sheet: README
Each sheet in table contains the sample names used for training/testing/finetuning the model in various settings.
Main training dataset from the 1000 Genomes Project
Testing set from the 1000 Genomes Project
Fine tuning data set from the samples considered in Chaisson et al.
Testing data set from the samples considered in Chaisson et al.
Fine tuning data set from the samples considered in Guo et al.
Testing data set from the samples considered in Guo et al.

## Sheet: 1000Genomes_project_train_sampl
sample names
HG00472
HG01119
HG02190
HG01444
HG01113
HG00288
HG01860
HG00237
HG02023
HG02356
HG02292
HG01809
HG00622
HG02239
HG01918
HG01066
HG01372
HG01048
HG01173
HG01353
HG01468
HG00336
HG02089
HG01359
HG01606
HG01869
HG00879
HG00867
HG01111
HG01474
HG02079
HG01075
HG01857
HG02139
HG02230
HG01531
HG00473
HG02332
HG01051
HG01164
HG01605
HG01072
HG01198
HG01865
HG01253
HG01845
HG00736
HG01354
HG01802
HG01610
HG01187
HG01801
HG01049
HG01110
HG01485
HG00253
HG01598
HG01926
HG01088
HG01921
HG01398
HG02182
HG01360
HG02231
HG00421
HG00554
HG01497
HG01190
HG00242
HG00631
HG01847
HG01351
HG01783
HG01271
HG02262
HG01844
HG00331
HG00304
HG02307
HG00442
HG01914
HG01461
HG00096
HG01256
HG01507
HG01811
HG01489
HG02143
HG01509
HG00662
HG01069
HG01756
HG01492
HG02142
HG00252
HG00864
HG01956
HG00277
HG00419
HG01396
HG00332
HG01437
HG00367
HG01272
HG02238
HG00260
HG02156
HG00251
HG00614
HG02233
HG02075
HG01880
HG01958
HG01086
HG01063
HG01628
HG01840
HG01241
HG00590
HG00674
HG02069
HG00844
HG00268
HG01047
HG01571
HG01341
HG01205
HG00326
HG00632
HG01055
HG00250
HG02113
HG01870
HG01768
HG02072
HG02186
HG01085
HG01684
HG00099
HG01124
HG00583
HG01858
HG01572
HG01438
HG00422
HG01747
HG02090
HG02298
HG00325
HG02166
HG01623
HG00478
HG00436
HG00543
HG01257
HG01149
HG01920
HG01174
HG01441
HG00640
HG00278
HG02317
HG01710
HG02259
HG02061
HG00449
HG02084
HG02028
HG02006
HG01046
HG01200
HG01139
HG02009
HG01350
HG02085
HG01894
HG00464
HG01583
HG02284
HG02019
HG02291
HG02215
HG01125
HG01402
HG01848
HG01095
HG02282
HG01518
HG01079
HG02017
HG00334
HG00309
HG01953
HG01133
HG01284
HG01597
HG01501
HG00310
HG02322
HG02047
HG01630
HG01204
HG00382
HG00372
HG00653
HG01915
HG01326
HG00353
HG01512
HG01369
HG02285
HG00245
HG00551
HG00592
HG00634
HG00276
HG01248
HG00692
HG00280
HG02337
HG01893
HG00537
HG02081
HG01494
HG01777
HG02140
HG02051
HG01889
HG01440
HG00607
HG01790
HG01140
HG01805
HG01521
HG00536
HG01699
HG01176
HG01323
HG01362
HG01816
HG01851
HG01625
HG01631
HG00542
HG02070
HG00598
HG00595
HG00463
HG02050
HG00239
HG01412
HG02188
HG02064
HG02278
HG00256
HG02088
HG01191
HG00324
HG01992
HG01971
HG00663
HG00375
HG00327
HG01762
HG00534
HG01708
HG01890
HG01771
HG00560
HG02016
HG02082
HG01305
HG01668
HG00445
HG00384
HG02179
HG02185
HG01134
HG01935
HG02057
HG00448
HG01613
HG00361
HG01912
HG00345
HG00369
HG01148
HG01524
HG01593
HG01990
HG02151
HG01991
HG01058
HG01551
HG01694
HG01137
HG00357
HG01413
HG02147
HG01879
HG01883
HG00531
HG01131
HG01927
HG01988
HG00257
HG02223
HG02283
HG01866
HG02353
HG01941
HG01686
HG02232
HG00254
HG01171
HG01578
HG00623
HG00376
HG01259
HG01797
HG00321
HG01974
HG00732
HG00672
HG02138
HG01702
HG02054
HG00263
HG00360
HG01950
HG02277
HG01980
HG00329
HG01308
HG02343
HG01516
HG02309
HG01101
HG01620
HG00479
HG01073
HG01393
HG00404
HG00306
HG02219
HG02031
HG01603
HG02136
HG02104
HG01938
HG01789
HG01488
HG02058
HG00328
HG01456
HG01281
HG00701
HG00619
HG00475
HG00625
HG00271
HG00378
HG01348
HG00368
HG01673
HG00629
HG01432
HG01932
HG00656
HG02102
HG01600
HG01595
HG01112
HG00362
HG00476
HG00265
HG01612
HG00699
HG01682
HG01849
HG02299
HG01976
HG01817
HG00246
HG00236
HG01334
HG02165
HG00525
HG01356
HG01530
HG01061
HG01800
HG01810
HG01108
HG01345
HG00338
HG01363
HG00315
HG00234
HG00690
HG02272
HG01779
HG00410
HG02351
HG00596
HG00318
HG00452
HG01504
HG02060
HG01757
HG00743
HG01269
HG01250
HG01565
HG01589
HG01121
HG00500
HG01704
HG00599
HG02134
HG00232
HG02312
HG01525
HG02086
HG01162
HG01806
HG01871
HG02116
HG01550
HG01566
HG01855
HG00740
HG01965
HG00684
HG01945
HG00978
HG02152
HG01617
HG01031
HG01197
HG01670
HG01130
HG01375
HG01979
HG01462
HG01342
HG02153
HG00610
HG01776
HG00341
HG01970
HG01455
HG00255
HG02266
HG00379
HG01495
HG01815
HG01384
HG02256
HG00355
HG01459
HG00628
HG00956
HG01029
HG01182
HG02220
HG01798
HG01168
HG02330
HG00356
HG02286
HG00346
HG01812
HG02315
HG01503
HG01092
HG00313
HG02155
HG01924
HG00657
HG01968
HG01344
HG00350
HG01794
HG01161
HG00766
HG00611
HG02073
HG01951
HG02164
HG01142
HG00409
HG00403
HG00698
HG02053
HG00238
HG00581
HG01107
HG02187
HG01765
HG01859
HG01882
HG01868
HG00351
HG01506
HG02128
HG01537
HG02040
HG01357
HG00281
HG02250
HG01302
HG00428
HG00593
HG00290
HG02137
HG02325
HG01105
HG01077
HG00734
HG01491
HG02314
HG02002
HG00566
HG01247
HG01709
HG02095
HG02048
HG00689
HG02265
HG00330
HG00358
HG02076
HG01447
HG00097
HG01556
HG00261
HG01136
HG00373
HG01365
HG01094
HG01863
HG01104
HG01700
HG01936
HG02345
HG01366
HG00443
HG00337
HG01389

## Sheet: 1000Genomes_project_test_sample
sample names
HG02130
HG00683
HG00366
HG02221
HG02255
HG00556
HG01799
HG01602
HG01892
HG01527
HG00728
HG00335
HG00258
HG01377
HG02348
HG01479
HG02078
HG00626
HG02181
HG01260
HG00233
HG02105
HG01522
HG01852
HG00559
HG02013
HG01498
HG00269
HG01842
HG02133
HG01277
HG00240
HG01374
HG01961
HG00608
HG01311
HG00739
HG01841
HG01843
HG01697
HG02020
HG01465
HG01874
HG02184
HG02008
HG01678
HG01414
HG02025
HG01054
HG02144
HG01325
HG02052
HG00708
HG00553
HG01896
HG01885
HG00285
HG00584
HG00651
HG01586
HG02304
HG00557
HG00982
HG01097
HG00580
HG01784
HG01060
HG01443
HG02146
HG01862
HG00565
HG01917
HG00262
HG01985
HG01864
HG00729
HG02035
HG01312
HG02107
HG01188
HG01807
HG01766
HG02323
HG01624
HG01967
HG01067
HG00638
HG00343
HG01510
HG01770
HG01923
HG01083
HG01781
HG00671
HG00235
HG02180
HG01528
HG02260
HG02318
HG01596
HG01183
HG00371
HG02087
HG01775
HG02014
HG02252
HG01705
HG01486
HG01122
HG01167
HG00650
HG00620
HG01403
HG00513
HG00264
HG01405
HG01599
HG01933
HG00380
HG01669
HG00267
HG01685
HG00589
HG01948
HG01435
HG00881
HG02108
HG02067
HG00451
HG01767
HG01986
HG01813
HG00705
HG02010
HG00406
HG01242
HG02029
HG01707
HG00311
HG01954
HG01102
HG02281
HG01254
HG01947
HG01618
HG00319
HG00284
HG01997
HG00457
HG01679
HG00273
HG00458
HG01878
HG02274
HG01028
HG00524
HG01395

## Sheet: Chaisson_et_al_finetune_samples
sample names
NA19238
HG00731
HG00512
NA19239

## Sheet: Chaisson_et_al_test_samples
sample names
HG00732
HG00513
NA19240
HG00733

## Sheet: Guo_et_al_finetune_samples
sample names
SRR645479
SRR645431
SRR645665

## Sheet: Guo_et_al_test_samples
sample names
SRR645487
SRR645459
SRR645475
SRR645703
SRR645579
SRR645451
SRR645629
SRR645495
SRR645653
SRR645463
SRR645389
SRR645515
SRR645767
